# Supplementary material for: National Survey Assessment of the United States’ Pediatric Residents’ Knowledge, Attitudes, and Practices Regarding Newborn Screening
Source: Int J Neonatal Screen. 2018 Dec 31;5(1):3. doi: 10.3390/ijns5010003 (PMC7510233; doi:10.3390/ijns5010003)
Supplement: Supplementary file 1 [file IJNS-05-00003-s001.zip]

Archive with 1 entries (1 files):
- IJNS-384296-supplementary.tif
